# Supplementary material for: Nanoscale Three-Dimensional Imaging of Integrated Circuits Using a Scanning Electron Microscope and Transition-Edge Sensor Spectrometer
Source: Sensors (Basel). 2024 Apr 30;24(9):2890. doi: 10.3390/s24092890 (PMC11086152; doi:10.3390/s24092890)
Supplement: Supplementary file 1 [file sensors-24-02890-s001.zip]

Archive with 1 entries (1 files):
- sensors-2923346-supplementary.pdf
